# Supplementary material for: Regulation of Klotho Production by Mineralocorticoid Receptor Signaling in Renal Cell Lines
Source: Biomolecules. 2025 Oct 25;15(11):1509. doi: 10.3390/biom15111509 (PMC12650181; doi:10.3390/biom15111509)
Supplement: Supplementary file 1 [file biomolecules-15-01509-s001.zip]

Archive with 2 entries (2 files):
- biomolecules-3623839-supplementary-ori figure.pdf
- biomolecules-3623839-supplementary.pdf
